# Supplementary material for: Coronavirus-19 Multisystem Inflammatory Syndrome in Children (MIS-C): A Pediatric Simulation Case for Residents, Fellows, and Advanced Practice Providers
Source: MedEdPORTAL. 2021 Aug 16;17:11180. doi: 10.15766/mep_2374-8265.11180 (PMC8364930; doi:10.15766/mep_2374-8265.11180)
Supplement: Supplementary file 1 — Simulation Case.docxImaging Studies.docxLaboratory Studies.docxTriage Sheet.docxDebriefing Questions.docxCritical Action Checklist.docxLearner Evaluation of Mock Code.docx [file mep_2374-8265.11180-s001.zip]

Archive with 8 entries (8 files):
- C. Laboratory Studies.docx
- D. Triage Sheet.docx
- E. Debriefing Questions.docx
- F. Critical Action Checklist.docx
- G. Learner Evaluation of Mock Code.docx
- A. Simulation Case.docx
- B. Imaging Studies.docx
- Educational_Summary_Report_11180.pdf
